# Supplementary material for: The β Isoform of Human ATP-Binding Cassette B5 Transporter, ABCB5β, Localizes to the Endoplasmic Reticulum
Source: Int J Mol Sci. 2023 Oct 31;24(21):15847. doi: 10.3390/ijms242115847 (PMC10649157; doi:10.3390/ijms242115847)
Supplement: Supplementary file 1 [file ijms-24-15847-s001.zip]

Archive with 1 entries (1 files):
- ijms-2653407-supplementary.pdf
